# Supplementary material for: Phylogenetic evidence of possible zoonotic circulation of Leptospira species between human febrile patients and bats within a same interface
Source: One Health. 2026 Mar 3;22:101382. doi: 10.1016/j.onehlt.2026.101382 (PMC12993018; doi:10.1016/j.onehlt.2026.101382)
Supplement: Supplementary Table 1 — Accession IDs and metadata for the sequences used in the study [file mmc1.xlsx]

## Sheet: Data
Name	Clade	Bat/Human/Reference	Source	Country	Collection date	RefSeq Genome	GenBank Accession
HERC2326	P1	Bat	Glossophaga soricina	Colombia	2022-07-15	-	PQ165110
HERC2552	P1	Bat	Carollia brevicauda	Colombia	2023-01-13	-	PQ195842
HERC2559	P1	Bat	Anoura cadenai	Colombia	2023-01-15	-	PQ165112
HERC2561	P1	Bat	Carollia brevicauda	Colombia	2023-01-15	-	PQ195844
COV001	P1	Human	Homo sapiens	Colombia	2021-09-14	-	PP761419
COV004	P1	Human	Homo sapiens	Colombia	2021-09-21	-	PP761420
COV005	P1	Human	Homo sapiens	Colombia	2021-09-27	-	PP761421
COV006	P1	Human	Homo sapiens	Colombia	2021-09-30	-	PP761422
COV024	P1	Human	Homo sapiens	Colombia	2021-12-02	-	PP761425
Leptospira adleri	P1	Reference	Enviromental	France	2015	GCF_004770415.1	NZ_RQHG01000005.1:325-1833
Leptospira alexanderi	P1	Reference	Homo sapiens	China	1973	GCF_002009845.1	NZ_JQGW01000198.1:403-1911
Leptospira alstonii	P1	Reference	Bombina orientalis	China	1981	GCF_001569395.1	NZ_JQRS01000211.1:307-1815
Leptospira andrefontaineae	P2	Reference	Enviromental (soil)	France	2017	GCF_004770105.1	NZ_RQEY01000009.1:136-1644
Leptospira bandrabouensis	S1/S2	Reference	Enviromental (water)	France	2016	GCF_004770555.1	NZ_RQHU01000001.1:85-1584
Leptospira barantonii	P1	Reference	Enviromental (soil)	France	2016	GCF_002811925.1	NZ_NPDS01000015.1:152-1660
Leptospira biflexa	S1/S2	Reference	Enviromental (water)	Not reported	Not reported	GCF_000017685.1	NC_010602.1:1121098-1122597
Leptospira borgpetersenii	P1	Reference	Not reported	Not reported	Not reported	GCF_003516145.1	NZ_CP026671.1:2179054-2180562
Leptospira bourretii	S1/S2	Reference	Enviromental (soil)	France	2017	GCF_004770145.1	NZ_RQFW01000010.1:2561-4060
Leptospira bouyouniensis	S1/S2	Reference	Enviromental (soil)	France	2017	GCF_004770625.1	NZ_RQFD01000016.1:671716-673215
Leptospira brenneri	S1/S2	Reference	Enviromental (soil)	France	2018	GCF_004769295.1	NZ_RQFP01000012.1:271-1770
Leptospira broomii	P2	Reference	Homo sapiens	Denmark	Not reported	GCF_000243715.2	NZ_AHMO02000008.1:230818-232326
Leptospira congkakensis	S1/S2	Reference	Enviromental (soil)	Malaysia	2016	GCF_004770265.1	NZ_RQGQ01000010.1:77-1576
Leptospira dzoumogneensis	P2	Reference	Enviromental (water)	France	2016	GCF_004770895.1	NZ_RQHS01000013.1:334-1842
Leptospira ellinghausenii	S1/S2	Reference	Enviromental (soil)	Japan	2014	GCF_003114815.1	NZ_BFAZ01000021.1:274-1773
Leptospira ellisii	P1	Reference	Enviromental (soil)	France	2016	GCF_002811955.2	NZ_NPEF02000050.1:401-1909
Leptospira fainei	P2	Reference	Sus scrofa	Australia	2011	GCF_000306235.2	NZ_AKWZ02000002.1:197294-198802
Leptospira fletcheri	P2	Reference	Enviromental (water)	Malaysia	2016	GCF_004769195.1	NZ_RQET01000006.1:295-1803
Leptospira fluminis	P2	Reference	Enviromental (soil)	Malaysia	2016	GCF_004771275.1	NZ_RQEV01000006.1:163-1671
Leptospira gomenensis	P1	Reference	Enviromental (soil)	France	2017	GCF_004770155.1	NZ_RQFA01000016.1:127-1635
Leptospira haakeii	P2	Reference	Enviromental (soil)	France	2016	GCF_002812225.1	NZ_NPEI01000024.1:194-1702
Leptospira harrisiae	S1/S2	Reference	Enviromental (soil)	France	2016	GCF_002811945.1	NZ_NPDX01000001.1:918507-920006
Leptospira hartskeerlii	P2	Reference	Enviromental (soil)	France	2017	GCF_002811505.1	NZ_NPDN01000022.1:329-1837
Leptospira idonii	S1/S2	Reference	Enviromental	Japan	2013	GCF_004770995.1	NZ_RQHW01000025.1:351-1850
Leptospira inadai	P2	Reference	Homo sapiens	USA	Not reported	GCF_000243675.2	NZ_AHMM02000015.1:475747-477255
Leptospira interrogans	P1	Reference	Homo sapiens	Brazil	1996	GCF_002073495.2	NZ_CP020414.2:3520465-3521973
Leptospira jelokensis	S1/S2	Reference	Enviromental (soil)	Malaysia	2017	GCF_004769775.1	NZ_RQGR01000009.1:141074-142573
Leptospira johnsonii	P2	Reference	Enviromental (soil)	Japan	2014	GCF_003112675.1	NZ_BFAY01000017.1:303-1811
Leptospira kanakyensis	S1/S2	Reference	Enviromental (soil)	France	2017	GCF_004769235.1	NZ_RQFG01000020.1:273-1772
Leptospira kemamanensis	S1/S2	Reference	Enviromental	Malaysia	2016	GCF_004769665.1	NZ_RQGG01000027.1:7-1506
Leptospira kirschneri	P1	Reference	Not reported	Indonesia	Not reported	GCF_000243695.2	NZ_AHMN02000008.1:21328-22836
Leptospira kmetyi	P1	Reference	Enviromental (soil)	Malaysia	2016	GCF_003722295.1	NZ_CP033614.1:476289-477797
Leptospira koniambonensis	P2	Reference	Enviromental (soil)	France	2017	GCF_004769555.1	NZ_RQFY01000010.1:339-1847
Leptospira langatensis	P2	Reference	Enviromental (water)	Malaysia	2016	GCF_004770615.1	NZ_RQER01000003.1:304-1812
Leptospira levettii	S1/S2	Reference	Enviromental (water)	France	2016	GCF_004770425.1	NZ_RQHO01000002.1:2372807-2374306
Leptospira licerasiae	P2	Reference	Not reported	Not reported	Not reported	GCF_000526875.1	NZ_JAGX01000023.1:19-1527
Leptospira macculloughii	S1/S2	Reference	Not reported	Not reported	Not reported	-	MK791638.1
Leptospira mayottensis	P1	Reference	Homo sapiens	France	Not reported	GCF_000306675.2	NZ_CP024871.1:1059890-1061398
Leptospira meyeri	S1/S2	Reference	Not reported	Not reported	Not reported	GCF_004368965.1	NZ_SORO01000001.1:1072801-1074300
Leptospira montravelensis	S1/S2	Reference	Enviromental (soil)	France	2017	GCF_004770045.1	NZ_RQFO01000004.1:1044727-1046226
Leptospira mtsangambouensis	S1/S2	Reference	Enviromental (water)	France	2015	GCF_004770475.1	NZ_RQHK01000002.1:206136-207635
Leptospira neocaledonica	P2	Reference	Enviromental (soil)	France	2016	GCF_002812205.1	NZ_NPEA01000026.1:336-1844
Leptospira noguchii	P1	Reference	Didelphis marsupialis	Panama	Not reported	GCF_000306255.2	NZ_AKWY02000030.1:987-2495
Leptospira noumeaensis	S1/S2	Reference	Enviromental (soil)	France	2017	GCF_004770765.1	NZ_RQFK01000032.1:30-1529
Leptospira perdikensis	S1/S2	Reference	Enviromental (soil)	Malaysia	2017	GCF_004769575.1	NZ_RQGA01000012.1:275-1774
Leptospira perolatii	P2	Reference	Enviromental (soil)	France	2016	GCF_002811875.1	NZ_NPDZ01000033.1:307-1815
Leptospira saintgironsiae	P2	Reference	Enviromental (soil)	France	2016	GCF_002811765.1	NZ_NPDR01000026.1:322-1830
Leptospira santarosai	P1	Reference	Not reported	Not reported	Not reported	GCF_000313175.2	NZ_CP006694.1:1533343-1534851
Leptospira sarikeiensis	P2	Reference	Enviromental	Malaysia	2016	GCF_004769615.1	NZ_RQGF01000009.1:229332-230840
Leptospira selangorensis	P2	Reference	Enviromental (water)	Malaysia	2016	GCF_004769745.1	NZ_RQGV01000028.1:353-1861
Leptospira semungkisensis	P2	Reference	Enviromental (soil)	Malaysia	2016	GCF_004770055.1	NZ_RQEP01000024.1:225-1733
Leptospira stimsonii	P1	Reference	Enviromental (water)	Brazil	2016	GCF_003545875.1	NZ_QHCS01000002.1:1090641-1092149
Leptospira terpstrae	S1/S2	Reference	Not reported	China	Not reported	GCF_000332495.1	NZ_AOGW02000008.1:61501-63000
Leptospira tipperaryensis	P1	Reference	Crocidura russula	Ireland	2013	GCF_001729245.1	NZ_CP015217.1:2155636-2157144
Leptospira vanthielii	S1/S2	Reference	Enviromental (water)	France	2016	GCF_004770365.1	NZ_RQHF01000017.1:238-1737
Leptospira venezuelensis	P2	Reference	Rat	Venezuela	2012	GCF_002150055.1	NZ_NFUP01000017.1:241-1749
Leptospira weilii	P1	Reference	Canis lupus familiaris	Thailand	2014	GCF_006874765.1	NZ_CP040840.1:1682593-1684101
Leptospira wolbachii	S1/S2	Reference	Not reported	USA	Not reported	GCF_000332515.2	NZ_AOGZ02000014.1:621882-623383
Leptospira wolffii	P2	Reference	Enviromental (soil)	France	2017	GCF_004770635.1	NZ_RQFH01000016.1:332-1840
Leptospira yanagawae	S1/S2	Reference	Enviromental (soil)	France	2017	GCF_004769275.1	NZ_RQFU01000007.1:29-1528
Leptospira yasudae	P1	Reference	Enviromental (soil)	Brazil	2015	GCF_003545925.1	NZ_QHCU01000018.1:348-1856
Leptospira gorisiae	P1	Reference	Enviromental (water)	USA	2021	GCA_040833975.1	NZ_CP162130.1:1446478-1447986
Leptospira sanjuanensis	P1	Reference	Enviromental (soil)	Puerto Rico	2020	GCF_022267325.1	NZ_JAIZBG010000001.1:2138648-2140156
Leptospira ainazelensis	P1	Reference	Enviromental (water)	Algeria	2019	GCF_016918785.1	NZ_JAFFPT010000018.1:95-1603
Leptospira ainlahdjerensis	P1	Reference	Enviromental (water)	Algeria	2019	GCF_016919175.1	NZ_JAFFPU010000057.1:356-1864
